# Supplementary material for: Peptidoglycan reshaping by a noncanonical peptidase for helical cell shape in Campylobacter jejuni
Source: Nat Commun. 2020 Jan 23;11:458. doi: 10.1038/s41467-019-13934-4 (PMC6978369; doi:10.1038/s41467-019-13934-4)
Supplement: Supplementary file 6 — Source Data [file 41467_2019_13934_MOESM6_ESM.xlsx]

## Sheet: Sheet1
Figure 1d
			Input	Output		Output/Input	WT average	E/F*100 (%)
	Data 1	WT	355000000	1	65500	1.84507e-05	1.91549e-05	96.3235
				2	68000	1.91549e-05		100
				3	70500	1.98592e-05		103.676
		mutant	195000000	1	725	3.71795e-07		1.94099
				2	500	2.5641e-07		1.33861
				3	845	4.33333e-07		2.26225
		comple	590000000	1	46000	7.79661e-06		40.7029
				2	59500	1.00847e-05		52.6483
				3	47000	7.9661e-06		41.5877
	Data 2	WT	390000000	1	85000	0.000217949	0.000180769	120.567
				2	63500	0.000162821		90.0709
				3	63000	0.000161538		89.3617
		mutant	360000000	1	8250	2.29167e-05		12.6773
				2	6750	1.875e-05		10.3723
				3	7350	2.04167e-05		11.2943
		comple	570000000	1	30500	5.35088e-05		29.6006
				2	38500	6.75439e-05		37.3647
				3	38500	6.75439e-05		37.3647
	Data 3	WT	435000000	1	44500	0.000102299	9.23372e-05	110.788
				2	31500	7.24138e-05		78.4232
				3	44500	0.000102299		110.788
		mutant	265000000	1	4850	1.83019e-05		19.8207
				2	2750	1.03774e-05		11.2386
				3	1850	6.98113e-06		7.56048
		comple	455000000	1	26000	5.71429e-05		61.885
				2	19500	4.28571e-05		46.4138
				3	6000	1.31868e-05		14.2812
